# Supplementary material for: The Effect of Transcutaneous Electrotherapy on Lumbar Range of Motion and Paraspinal Muscle Characteristics in Chronic Low Back Pain Patients: A Systematic Review and Meta-Analysis
Source: J Clin Med. 2023 Jul 14;12(14):4680. doi: 10.3390/jcm12144680 (PMC10380811; doi:10.3390/jcm12144680)
Supplement: Supplementary file 1 [file jcm-12-04680-s001.zip]

Archive with 1 entries (1 files):
- jcm-2478784-supplementary.pdf
